# Supplementary material for: Decision factors for the selection of AI-based decision support systems—The case of task delegation in prognostics
Source: PLoS One. 2025 Jul 24;20(7):e0328411. doi: 10.1371/journal.pone.0328411 (PMC12289029; doi:10.1371/journal.pone.0328411)
Supplement: S2 Dataset — (XLSX) [file pone.0328411.s002.xlsx]

## Sheet: data_project_675505_2020_04_25
id	duration	v_250	v_197	v_502	v_506	v_507	v_508	v_509	v_516	v_517	v_512	v_513	v_515	v_518	v_519	v_521	v_522	v_523	v_1006	v_1007	v_1008	v_1009	v_1010	v_1011	v_1012	v_1013	v_1014	v_1015	v_747	v_748	v_749	v_750	v_751	v_752	rts4275299	rts4275300	rts4278342	rts4279125	rts4281864	rts4283997	rts4287037
1	181	1	3	4	0	1	0	0	1	0	5	1	2	3	4	3	1	2	2	8	1	8	1	8	1	8	2	8	2	9	2	8	1	9	13	54	72	115	181	160	126
2	370	1	2	3	1	1	1	0	0	0	3	8	1	4	3	3	2	1	2	7	2	3	2	8	2	3	1	7	2	7	1	3	1	6	13	58	121	197	370	327	251
3	531	1	5	3	0	1	0	0	0	0	2	4	5	3	5	3	1	2	2	7	2	8	2	9	1	5	1	8	2	8	2	4	1	8	21	85	184	285	531	481	371
4	365	1	2	3	0	1	0	0	0	0	2	8	1	2	4	3	2	1	2	6	1	8	1	8	2	6	1	6	2	8	1	7	1	8	8	79	151	280	365	344	295
5	607	1	3	3	0	1	0	0	0	0	3	4	1	2	3	3	2	1	1	7	2	7	1	9	2	9	2	7	1	9	2	5	1	6	34	104	167	301	608	561	392
6	335	1	2	4	0	1	0	0	0	0	1	7	1	2	1	3	1	2	2	3	2	6	2	6	1	8	1	8	2	6	1	3	2	5	14	53	111	157	335	276	222
7	683	2	2	3	0	1	0	0	0	0	4	5	2	4	3	3	2	1	1	7	2	5	2	5	1	6	2	7	1	3	1	6	2	5	29	109	175	263	683	581	485
8	560	2	3	3	0	1	0	0	0	0	2	3	3	4	4	3	1	2	2	6	2	7	1	9	2	8	1	8	2	9	1	9	1	7	48	117	203	239	560	515	359
9	380	1	3	3	0	0	0	0	0	1	5	8	4	2	4	3	2	1	1	9	2	9	2	9	2	6	1	6	2	8	2	6	1	8	3	29	74	202	380	325	295
10	327	1	4	3	0	1	0	0	0	1	2	4	3	2	3	3	2	1	2	2	1	4	1	3	1	3	1	5	2	6	1	4	1	5	13	71	106	175	327	296	232
11	693	2	3	4	0	1	0	0	0	0	4	4	3	3	3	2	1	3	2	5	2	6	2	6	1	5	1	6	2	7	2	6	1	7	54	155	303	498	693	645	551
12	166	2	2	3	0	0	0	0	0	1	5	8	1	3	3	1	2	3	1	9	2	8	1	9	1	8	1	8	2	8	2	8	1	7	12	42	95	114	166	152	119
13	1138	1	2	4	0	1	0	0	0	0	1	4	1	3	4	3	2	1	1	1	2	2	2	3	1	1	1	3	2	3	1	5	2	3	64	143	426	547	1138	1036	702
14	290	2	3	3	0	0	1	1	0	0	2	7	1	1	2	2	1	3	1	4	2	6	2	3	1	6	1	9	2	6	1	7	1	8	4	82	116	184	290	269	194
15	318	1	2	3	0	1	0	0	0	0	2	3	2	3	4	1	2	3	2	4	2	7	1	6	1	5	2	6	2	8	1	7	1	9	5	58	130	182	317	298	238
16	292	2	4	3	1	0	0	0	0	0	2	6	1	3	4	2	1	3	1	9	2	9	2	8	1	9	1	9	2	9	1	9	1	9	13	48	91	148	292	253	171
17	729	2	3	3	0	0	1	0	0	0	2	8	2	2	3	3	2	1	1	9	2	9	2	9	2	7	2	8	2	9	2	9	1	6	18	127	189	396	729	662	492
18	448	2	3	3	0	0	1	0	0	0	2	3	2	3	4	3	1	2	2	6	2	6	1	6	1	6	2	6	2	9	1	9	2	8	17	54	195	298	448	414	356
19	501	1	3	3	1	0	1	0	0	0	5	6	2	3	4	3	2	1	1	7	2	8	2	7	2	8	1	6	1	7	2	7	2	6	9	114	185	286	500	425	322
20	301	2	3	2	0	0	0	0	0	1	2	8	2	4	4	3	1	2	2	7	2	7	1	8	1	7	1	6	1	8	2	7	1	8	5	46	114	134	301	264	211
21	437	2	4	3	0	0	0	0	0	1	1	8	1	2	4	3	1	2	1	3	2	4	2	4	1	6	2	3	2	6	1	5	1	6	18	78	116	200	437	399	251
22	589	1	4	3	0	0	1	0	0	0	2	3	5	4	4	2	1	3	1	4	2	7	2	6	1	6	1	5	1	6	1	6	2	7	23	60	253	367	589	554	445
23	350	1	5	3	0	1	0	0	0	0	1	8	2	2	4	3	1	2	2	6	2	6	2	6	2	7	1	4	2	8	1	7	1	6	22	82	117	190	350	307	242
24	481	2	4	3	0	1	0	0	0	0	3	4	1	3	4	1	2	3	2	7	2	7	2	6	1	8	2	7	2	7	1	8	1	8	21	63	249	367	482	461	380
25	203	1	5	3	0	1	0	0	0	0	3	1	4	2	3	3	1	2	2	6	1	6	2	5	1	8	1	9	2	8	1	7	1	8	24	60	74	119	203	181	132
26	453	1	6	3	0	1	0	0	0	0	5	1	5	3	5	3	1	2	2	7	2	7	1	8	1	9	1	8	2	8	1	7	2	7	14	58	111	168	453	332	243
27	620	2	2	3	0	1	0	0	0	0	3	8	1	3	3	3	2	1	1	6	2	5	2	5	1	6	1	5	2	6	1	6	1	6	73	137	211	366	620	562	443
28	312	2	4	3	0	1	0	0	0	0	5	4	3	2	3	2	1	3	1	3	2	6	2	6	1	5	1	7	2	8	1	5	1	7	55	85	131	176	312	277	198
29	158	1	2	3	0	1	0	0	0	0	2	8	2	3	4	3	2	1	1	4	2	7	2	8	2	8	1	7	2	8	2	7	1	8	5	45	54	75	158	144	112
30	498	2	3	3	0	1	0	0	0	0	3	4	3	5	5	3	2	1	2	7	2	9	2	5	1	3	2	5	2	5	1	5	1	5	74	143	198	305	498	466	350
31	232	2	4	3	0	0	1	0	0	0	1	4	1	3	4	3	2	1	1	7	2	7	2	4	1	9	1	7	2	6	1	9	1	6	9	44	76	126	232	202	160
32	1463	1	3	3	0	0	0	0	0	1	5	4	1	3	4	3	2	1	2	3	2	2	1	4	1	9	1	8	2	8	1	6	1	8	61	111	312	468	1463	1304	1035
33	493	1	5	3	0	1	0	0	0	0	3	2	1	4	4	3	2	1	2	6	2	2	2	6	1	4	1	5	1	5	2	7	1	3	10	75	194	322	492	444	376
34	509	2	4	3	0	0	1	0	0	0	1	3	3	2	3	3	1	2	2	7	2	6	2	7	2	7	1	4	2	7	1	6	1	7	20	58	103	202	509	464	271
35	408	2	4	3	0	1	0	0	0	0	3	7	3	4	3	3	1	2	1	7	2	8	2	5	1	7	2	5	2	7	2	8	1	7	25	74	120	214	408	389	283
36	191	1	5	3	0	1	0	0	0	0	5	4	1	3	4	1	2	3	2	8	2	9	2	9	2	9	1	8	2	9	2	8	1	9	5	37	71	109	191	164	131
37	364	1	4	4	0	0	0	0	0	1	2	4	5	3	3	3	2	1	2	6	2	6	2	8	1	7	2	6	2	8	1	6	1	8	28	77	127	226	364	336	292
38	215	1	3	3	0	0	1	0	0	0	2	7	3	3	3	1	3	2	2	7	2	6	1	5	2	7	2	7	1	7	2	6	2	7	6	47	107	156	215	195	165
39	383	1	4	3	0	1	0	0	0	0	5	4	1	1	5	3	1	2	2	2	2	6	2	4	2	1	1	7	2	8	1	3	1	6	15	38	59	249	383	361	275
40	1302	1	2	4	0	0	1	0	0	0	2	6	2	3	3	3	2	1	1	5	2	7	2	7	2	6	1	6	1	7	2	7	1	6	64	100	257	376	1302	1063	421
41	651	2	3	3	0	1	0	0	0	0	5	6	1	4	3	3	2	1	1	3	2	5	2	6	1	7	1	8	2	8	1	6	1	8	46	116	164	344	651	556	422
42	997	1	4	3	0	1	0	0	0	0	1	8	4	3	2	3	1	2	1	6	2	9	2	9	1	5	1	9	2	6	1	9	1	9	566	637	719	827	997	973	887
43	258	1	4	3	0	0	0	0	0	1	1	8	1	3	4	3	1	2	1	5	2	4	1	4	2	5	1	5	2	6	1	6	1	7	5	45	84	133	258	225	149
44	289	1	3	3	0	1	0	0	0	0	4	8	2	2	3	2	1	3	2	1	1	4	2	2	2	2	1	5	2	5	1	3	1	5	11	45	60	135	289	251	146
45	231	1	2	4	1	0	1	0	0	1	3	8	1	1	5	3	2	1	1	3	2	5	2	5	2	2	1	6	2	6	1	7	1	3	24	78	93	134	231	212	162
46	558	1	5	3	0	1	0	0	0	0	3	4	3	2	3	3	2	1	2	1	2	4	1	1	2	5	1	9	2	9	1	3	1	8	25	73	131	228	558	501	288
47	446	2	4	3	0	1	0	0	0	0	1	4	5	3	3	2	1	3	2	6	1	5	1	7	1	8	1	9	2	8	1	8	2	8	7	34	91	259	446	390	307
48	631	1	5	3	0	1	0	0	0	0	5	4	5	2	5	3	2	1	1	5	1	5	2	5	1	5	1	5	2	5	2	7	1	8	63	148	399	449	631	584	473
49	182	1	2	4	0	1	0	0	0	0	4	3	2	2	5	3	1	2	2	3	2	1	1	2	2	5	1	5	2	9	1	3	1	4	5	38	42	87	182	149	97
50	375	2	3	3	0	1	0	0	0	0	4	4	3	3	3	3	1	2	2	3	2	3	2	3	2	3	2	5	2	7	2	6	1	7	17	58	95	209	375	343	249
51	500	1	2	3	1	1	0	0	0	0	5	6	1	3	4	3	2	1	1	9	2	6	1	7	2	5	1	6	2	6	1	8	1	2	8	49	94	298	500	445	345
52	286	2	6	4	0	1	0	0	0	0	5	8	1	3	3	2	1	3	1	9	2	8	1	9	1	5	2	3	2	9	2	7	1	8	21	95	100	172	286	251	188
53	120	1	2	4	0	1	0	0	0	0	3	8	2	3	3	3	1	2	2	6	2	5	2	7	1	4	1	3	2	9	2	8	1	9	12	42	45	62	120	101	68
54	338	2	3	4	0	0	0	0	0	1	5	8	1	2	4	2	3	1	2	7	2	4	1	4	1	6	1	8	2	5	2	4	1	7	33	87	149	205	338	298	235
55	708	1	6	3	1	0	0	0	0	0	1	6	1	4	3	3	2	1	1	6	2	8	2	7	2	7	1	7	2	7	2	7	1	7	21	109	163	451	708	647	533
56	497	2	4	3	0	1	0	0	0	0	5	4	1	3	4	3	1	2	1	8	1	6	2	7	1	7	1	7	2	8	1	6	1	7	5	51	107	220	497	473	374
57	338	2	4	3	0	0	0	0	0	1	4	5	1	3	4	2	1	3	1	6	1	6	2	5	1	7	1	9	2	7	1	5	1	1	62	109	137	174	338	294	236
58	474	1	5	3	0	1	0	0	0	0	5	4	5	2	4	3	1	2	1	7	2	7	2	6	1	6	1	6	1	4	2	6	1	5	34	96	143	213	474	403	336
59	194	2	2	3	1	1	0	0	0	0	2	8	1	4	3	1	2	3	2	4	2	4	2	5	1	3	2	3	2	7	2	4	1	5	8	42	81	115	194	182	146
60	330	2	3	4	0	1	0	0	0	0	1	4	2	2	2	3	1	2	2	6	1	7	1	8	1	6	1	8	1	7	1	5	2	5	14	58	100	195	330	276	230
61	649	1	3	3	0	1	0	0	0	0	3	3	3	3	4	3	2	1	2	2	2	8	1	7	1	8	1	9	2	7	1	8	2	8	11	88	137	256	649	571	298
62	1790	1	3	3	0	1	0	0	0	0	1	4	2	4	5	3	1	2	1	4	2	5	2	5	2	6	2	6	2	8	1	3	1	8	1544	1596	1622	1666	1790	1772	1679
63	1155	1	3	4	0	1	0	0	0	0	3	3	3	4	4	2	1	3	1	7	2	7	2	8	1	7	1	6	2	8	2	7	1	8	8	102	612	622	1155	1130	1055
64	255	1	3	4	0	0	1	0	0	0	1	8	1	3	4	3	1	2	2	6	2	7	2	6	1	7	1	7	2	8	2	6	1	8	7	55	89	147	255	221	172
65	1403	2	3	3	0	1	0	0	0	0	3	4	2	2	5	3	2	1	2	4	1	5	1	7	1	4	1	7	2	2	2	3	1	3	63	316	558	809	1403	1278	938
66	641	1	4	3	0	1	0	0	0	0	5	8	1	3	3	3	2	1	1	4	2	7	2	7	1	3	1	3	2	7	1	3	1	7	58	146	234	315	641	579	382
67	296	2	5	3	0	0	1	0	0	0	2	4	5	2	2	1	2	3	2	5	2	7	2	7	1	7	2	5	2	9	1	5	1	9	19	89	122	188	296	273	227
68	253	2	5	3	0	0	0	0	0	1	1	8	1	3	3	1	2	3	2	7	2	7	2	7	1	8	1	7	2	8	1	6	1	8	8	54	95	129	253	204	143
69	259	1	3	4	0	1	0	0	0	0	5	3	2	2	3	3	2	1	1	5	2	6	2	4	2	4	1	8	2	7	1	5	1	6	10	47	94	136	260	238	185
70	402	1	3	3	0	1	1	0	0	0	3	2	2	3	3	3	1	2	1	8	2	6	2	6	1	9	1	9	2	7	2	8	2	8	19	67	109	208	402	359	243
71	827	1	2	4	0	1	0	0	0	0	5	4	2	2	3	3	1	2	1	5	2	2	1	2	1	2	2	1	1	4	2	3	2	2	22	144	181	510	827	653	563
72	361	2	2	3	0	0	0	0	0	1	4	3	2	3	3	3	2	1	2	1	1	1	1	1	1	1	1	1	2	2	1	1	1	2	59	102	127	235	361	338	261
73	439	2	4	3	0	1	0	0	0	0	3	2	5	3	4	3	2	1	2	5	2	8	2	8	1	9	1	8	2	8	2	5	1	8	26	76	132	240	439	387	303
74	336	1	3	3	0	0	1	0	0	0	5	4	5	2	4	3	1	2	1	5	2	7	2	6	2	3	1	4	1	5	2	4	1	6	20	62	117	174	336	307	212
75	333	1	2	3	0	1	0	0	0	0	3	3	3	5	4	2	1	3	2	6	2	6	2	7	2	7	1	7	2	7	2	6	1	6	15	72	123	183	333	289	242
76	336	1	5	3	0	0	0	0	0	1	1	8	3	4	3	2	1	3	1	6	2	8	2	7	2	3	1	6	2	8	2	8	1	6	17	80	114	191	336	305	234
77	278	2	3	3	0	0	0	0	0	1	3	8	5	2	2	3	2	1	1	3	2	4	2	4	1	3	2	3	2	6	2	4	1	6	9	56	125	189	278	253	203
78	378	2	6	4	0	0	1	0	0	0	2	6	3	1	3	3	1	2	1	8	2	8	2	6	1	5	1	8	2	9	2	7	1	8	22	94	145	231	378	335	287
79	560	1	4	4	0	1	0	0	0	0	5	3	1	2	4	2	1	3	1	7	2	7	2	8	1	6	1	8	2	9	1	7	1	8	12	59	138	284	560	492	390
80	263	2	3	3	0	1	0	0	0	0	5	8	2	4	4	2	1	3	1	5	2	3	1	6	1	6	1	5	2	8	2	8	1	7	5	62	133	163	263	229	179
81	302	1	2	4	0	1	0	0	1	0	1	7	1	2	4	3	1	2	2	4	2	6	2	4	2	8	1	9	2	9	1	7	1	7	10	58	90	146	302	277	186
82	371	1	5	4	0	1	0	0	0	0	3	2	3	3	3	3	1	2	1	4	1	7	1	4	1	7	1	6	2	8	1	7	1	8	16	73	107	163	371	312	219
83	404	1	2	4	0	1	0	0	0	0	5	1	1	3	3	3	1	2	1	4	2	6	2	5	1	3	1	5	2	6	2	3	1	8	12	43	103	198	404	334	261
84	484	1	2	3	0	0	0	0	0	1	2	1	2	2	2	1	3	2	2	8	1	8	2	7	2	7	2	9	2	8	1	7	2	8	33	118	186	285	483	454	359
85	426	1	3	3	0	1	1	0	0	0	3	4	3	3	4	3	1	2	2	7	2	7	2	6	2	6	1	5	2	8	2	6	1	8	31	74	246	316	426	395	357
86	199	1	3	5	0	1	0	0	0	0	5	7	2	3	4	2	1	3	2	8	1	2	1	6	2	9	1	8	2	7	2	3	1	7	20	65	71	95	199	186	100
87	313	2	2	3	0	0	1	0	0	0	5	8	2	4	4	3	2	1	1	9	2	9	1	9	1	9	1	9	2	5	2	6	2	7	9	45	66	130	313	240	186
88	185	1	3	3	0	1	0	0	0	0	5	6	3	3	3	3	2	1	1	8	2	8	1	7	1	6	2	6	2	7	2	8	1	8	7	42	75	104	185	159	112
89	699	3	2	4	0	1	0	0	0	0	5	8	1	3	4	3	1	2	2	8	2	8	2	9	1	9	1	8	1	6	1	8	2	6	365	397	525	576	699	669	626
90	477	1	4	3	0	1	0	0	0	0	3	4	1	2	4	3	2	1	2	8	2	8	2	8	1	8	1	8	2	8	1	8	2	8	18	62	127	230	477	401	285
91	300	1	2	3	0	1	0	0	0	0	3	8	1	3	5	3	2	1	1	5	2	5	2	4	2	4	1	5	2	7	1	5	1	6	17	55	118	157	300	269	236
92	452	2	2	3	0	0	1	0	0	0	5	8	1	4	4	3	1	2	2	2	1	1	2	3	1	3	1	7	2	5	1	5	1	3	25	70	119	252	452	409	284
93	220	1	6	3	0	0	1	0	0	0	1	8	5	3	3	2	3	1	1	8	2	8	2	8	1	8	1	8	2	8	1	8	1	8	11	84	118	155	220	202	161
94	362	1	2	3	0	0	1	0	0	0	5	7	1	3	2	1	2	3	1	4	2	6	2	6	1	7	2	3	1	3	1	4	2	3	9	52	93	136	362	260	196
95	606	2	5	3	0	1	0	0	0	0	2	6	3	2	3	2	1	3	1	6	2	6	2	5	1	7	1	7	2	8	1	8	2	5	62	129	211	333	606	553	424
96	417	1	2	4	0	1	0	0	0	0	3	1	3	2	4	3	2	1	2	7	2	8	2	6	1	7	1	6	2	8	1	6	1	7	22	71	130	206	417	393	339
97	470	1	4	3	0	1	0	0	1	0	5	3	3	4	4	2	1	3	2	7	2	5	2	7	1	8	1	8	2	7	1	8	1	6	14	45	93	220	470	406	290
98	649	1	3	3	0	0	0	0	0	1	5	4	1	2	3	3	1	2	1	7	2	6	2	6	1	8	1	8	1	4	1	7	2	7	13	165	230	352	649	570	483
99	499	1	3	4	0	0	0	0	0	1	5	8	2	4	5	2	1	3	1	8	2	9	1	7	2	6	1	9	2	9	1	4	1	8	70	88	198	295	499	476	390
100	874	2	4	3	0	0	1	0	0	0	2	8	4	4	3	3	1	2	2	6	1	7	1	7	2	6	1	6	2	6	1	7	1	8	98	143	286	390	874	854	669
101	532	2	2	3	0	1	0	0	0	0	5	3	2	3	4	3	2	1	1	1	2	6	2	3	2	2	1	8	2	3	2	2	1	4	30	84	270	387	532	498	411
102	344	2	5	4	0	1	1	0	0	0	3	4	1	2	2	3	1	2	1	5	2	6	2	7	1	5	1	4	1	7	2	7	1	5	11	54	93	176	344	297	207
103	581	2	2	3	0	0	0	0	0	1	2	7	1	2	2	3	2	1	1	2	2	2	2	3	1	4	1	2	2	5	2	3	1	4	4	469	474	486	580	567	530
104	301	1	3	4	0	0	1	0	0	0	2	8	4	2	1	3	1	2	1	6	2	8	2	8	1	9	2	7	2	9	2	7	1	8	18	79	100	147	301	283	237
105	298	1	2	4	0	0	1	0	0	0	2	4	2	3	4	3	2	1	2	6	1	7	1	4	2	3	1	7	2	7	2	5	1	8	7	43	79	125	298	268	146
106	217	2	2	3	0	0	0	0	0	1	5	8	3	4	4	3	1	2	1	4	2	5	2	8	2	7	2	5	1	7	2	4	1	6	77	110	122	173	217	192	179
107	150	2	2	3	0	0	0	0	0	1	5	3	1	4	4	2	1	3	2	1	2	1	2	1	1	1	1	1	2	3	1	3	1	4	6	32	78	97	150	132	111
108	474	1	4	4	0	1	0	0	0	0	5	8	1	4	3	3	1	2	1	7	2	5	1	4	1	8	1	9	2	8	1	7	1	3	16	70	134	231	474	421	319
109	1561	2	2	4	1	0	1	0	0	1	3	8	2	3	4	3	2	1	2	7	1	3	1	4	2	7	2	6	2	7	2	6	1	6	1001	1076	1333	1410	1561	1496	1433
110	291	1	4	3	0	1	0	0	0	0	1	1	2	2	3	3	2	1	2	4	1	3	1	3	1	2	1	3	2	3	1	4	1	3	32	107	138	201	291	273	229
111	235	1	3	4	0	1	0	1	1	0	1	7	1	3	4	3	1	2	1	2	2	2	2	2	2	3	1	4	2	7	1	4	1	7	19	51	79	128	235	216	161
112	291	1	4	4	1	0	0	0	0	0	3	8	1	2	1	3	2	1	2	7	2	8	2	8	2	5	1	9	2	9	1	7	1	9	28	78	125	161	291	267	221
113	834	2	5	3	0	0	0	0	0	1	5	8	1	3	3	3	2	1	2	6	1	6	1	6	2	7	1	8	2	7	1	6	1	1	29	118	189	380	834	692	458
114	406	2	2	4	1	1	0	0	0	0	2	8	1	2	4	3	2	1	1	8	2	7	2	6	1	7	1	9	2	5	1	4	1	5	23	138	164	230	406	359	298
115	1394	1	3	4	0	1	1	0	0	0	2	1	5	3	2	3	1	2	1	2	2	5	2	6	1	3	1	7	2	3	2	4	1	4	172	265	572	831	1394	1296	977
116	570	1	3	4	0	0	0	0	0	1	2	4	1	3	5	3	2	1	2	5	2	6	2	6	1	2	1	2	2	6	2	6	1	4	117	189	262	367	570	519	426
117	201	1	2	4	0	1	1	0	0	0	2	6	1	3	4	3	2	1	2	6	1	7	1	5	1	6	1	8	2	8	1	5	1	7	8	42	71	142	201	187	157
118	266	1	2	4	0	0	0	0	0	1	1	4	1	2	4	1	2	3	2	5	2	2	2	2	1	5	1	7	2	9	2	5	1	8	5	39	76	133	266	229	176
119	304	2	3	3	0	1	0	0	0	0	5	8	4	2	3	1	2	3	2	6	2	8	2	8	1	8	1	7	2	9	1	8	1	8	10	72	104	195	304	272	227
120	453	1	5	3	0	0	0	1	0	0	5	8	1	1	1	3	2	1	1	2	2	7	2	7	2	7	2	7	2	7	1	3	1	3	34	96	170	262	453	391	312
121	367	1	2	3	0	1	1	1	0	0	5	1	1	3	4	3	2	1	1	5	2	7	1	5	1	4	1	8	2	8	1	5	1	7	13	81	108	194	367	341	229
122	283	1	3	4	0	1	0	0	0	0	5	2	3	3	4	3	1	2	2	7	2	7	2	6	2	3	1	7	2	5	1	4	1	4	22	66	120	170	283	260	217
123	157	1	3	3	0	1	0	0	0	0	5	4	3	3	4	3	1	2	2	1	2	1	1	2	1	2	2	2	2	3	1	2	1	4	7	45	58	69	157	108	74
124	361	1	3	3	0	0	0	0	0	1	2	8	2	4	3	1	2	3	2	6	2	6	1	8	2	5	2	4	1	4	2	6	2	4	12	45	112	162	361	338	225
125	289	1	3	3	0	0	0	1	0	0	5	4	3	3	4	3	1	2	2	7	2	8	2	8	1	2	2	7	2	8	1	2	1	8	20	50	135	218	289	271	239
126	222	1	3	4	0	1	0	0	0	0	3	4	2	4	4	3	2	1	2	7	2	8	2	7	1	9	1	9	2	7	1	3	1	6	17	47	77	124	222	200	150
127	951	1	4	3	1	0	1	0	0	0	4	6	1	3	1	3	2	1	2	6	1	3	1	4	1	3	1	2	2	7	1	4	1	4	8	115	204	379	951	915	455
128	163	1	2	4	0	0	0	0	0	1	3	8	2	3	3	1	2	3	2	7	2	6	1	5	1	9	1	7	1	9	1	7	1	9	5	51	65	100	163	149	109
129	326	1	3	4	0	0	0	1	0	0	5	4	1	4	5	2	1	3	2	2	2	2	2	2	2	3	1	7	2	7	1	5	1	7	5	53	89	189	326	298	227
130	406	1	4	3	0	0	0	1	0	0	3	8	1	2	3	3	1	2	1	2	2	3	1	3	2	1	2	4	2	6	1	3	1	3	8	51	101	193	406	370	244
131	1114	1	4	4	0	1	1	0	0	1	2	4	3	2	5	3	2	1	2	5	1	5	2	3	1	3	1	4	2	5	1	6	1	4	48	212	277	600	1114	950	768
132	818	1	3	3	0	0	0	0	0	1	2	8	1	4	2	1	3	2	2	7	1	4	2	4	1	3	1	2	1	1	1	1	2	1	9	224	303	465	818	649	558
133	180	1	4	4	0	0	0	0	1	0	5	3	3	4	4	3	1	2	2	8	1	9	1	7	1	7	2	6	1	7	1	8	1	6	13	42	77	107	180	153	120
134	181	1	4	3	0	1	0	0	0	0	5	1	5	3	2	3	1	2	2	5	2	5	1	5	1	5	1	5	2	5	1	5	1	5	10	55	62	111	181	157	119
135	698	2	5	3	0	1	0	0	0	0	1	3	1	3	3	3	2	1	1	6	2	7	2	7	1	8	1	8	2	7	2	5	1	3	30	111	154	266	699	587	395
136	471	2	5	4	0	1	0	0	0	0	4	8	2	3	5	3	2	1	2	7	1	6	1	7	1	6	1	9	2	8	2	7	1	7	28	98	174	255	471	427	308
137	670	1	5	4	0	1	1	0	0	0	2	1	3	3	4	3	1	2	1	7	2	6	2	9	1	7	1	8	2	8	2	6	1	9	10	70	143	288	670	606	346
138	352	1	4	3	0	1	0	0	0	0	5	1	5	2	4	3	2	1	1	4	2	7	2	8	1	2	1	4	1	2	2	8	1	3	4	30	69	144	352	309	191
139	397	2	4	4	0	1	0	0	0	0	5	4	2	2	3	3	2	1	1	7	2	6	2	7	1	8	1	8	2	8	1	7	1	8	25	79	126	203	397	361	253
140	285	1	5	4	0	1	1	0	0	0	5	7	1	3	4	3	1	2	1	4	2	7	2	7	1	8	1	9	2	8	1	7	1	8	6	40	72	124	285	262	164
141	562	1	5	3	0	1	0	0	0	0	3	1	5	3	3	2	3	1	1	7	2	8	2	8	1	7	1	6	2	9	1	7	1	8	34	90	153	320	562	523	412
142	574	2	3	3	0	1	0	0	0	0	5	4	3	3	4	3	1	2	2	8	1	8	2	6	2	4	1	4	1	3	2	5	1	4	121	205	250	341	574	518	430
143	225	1	2	6	0	0	0	1	0	0	5	1	2	3	5	2	1	3	2	3	1	3	1	5	1	8	1	5	2	5	1	5	2	3	7	44	52	120	225	198	128
144	324	1	3	4	0	0	1	0	0	0	5	4	1	3	4	3	1	2	1	6	2	4	2	4	2	3	1	2	2	7	2	7	1	7	134	178	196	227	324	301	240
145	538	1	4	4	0	0	1	0	0	0	3	7	1	2	3	2	3	1	1	6	2	7	2	7	2	7	1	6	2	7	1	8	2	6	17	111	239	302	538	473	376
146	370	1	3	3	0	0	0	0	0	1	3	8	1	5	5	1	2	3	2	9	2	8	2	8	1	5	1	2	2	7	2	7	1	8	13	36	111	243	370	329	254
147	648	1	4	3	0	0	0	1	0	0	5	1	5	3	2	3	2	1	1	2	1	6	1	2	2	4	1	5	2	9	1	9	2	4	57	116	169	344	648	608	464
148	442	1	5	3	0	1	0	0	0	1	2	8	1	3	4	3	2	1	2	9	2	9	2	9	1	9	1	9	2	9	1	9	1	9	35	148	207	273	442	424	354
149	388	2	5	4	0	1	0	0	1	0	5	4	4	2	3	3	1	2	1	4	2	7	2	7	2	8	1	8	2	7	1	6	1	7	12	50	86	137	388	283	197
150	477	1	3	4	0	1	1	0	0	0	5	8	3	3	3	3	2	1	2	4	2	5	2	6	1	5	2	7	2	8	1	6	1	8	48	115	248	314	477	412	355
151	356	3	3	4	1	0	1	0	0	0	5	4	1	2	4	3	2	1	2	2	1	5	1	3	1	2	1	8	2	6	1	4	1	4	9	98	144	213	355	317	250
152	346	1	4	4	0	1	0	0	0	1	5	7	1	2	5	3	1	2	1	7	1	4	1	3	1	1	1	8	2	5	1	4	2	1	6	48	114	180	346	289	202
153	657	1	4	4	1	0	0	0	0	0	1	4	4	4	4	3	1	2	2	9	2	9	1	9	1	9	2	7	1	9	1	9	2	9	165	191	267	410	657	591	466
154	248	1	4	3	0	1	0	0	0	0	5	4	4	4	5	3	1	2	2	1	1	1	2	1	1	1	1	1	2	3	1	2	1	4	10	47	74	103	248	221	132
155	368	1	5	3	0	1	0	0	0	0	5	4	5	3	3	3	1	2	1	7	2	5	2	6	1	6	1	4	2	8	1	8	1	8	167	210	220	284	368	354	296
156	306	2	3	4	0	1	0	1	0	0	5	4	3	4	5	3	1	2	2	4	2	4	2	4	1	4	2	4	2	6	2	7	1	7	5	62	91	157	306	276	197
157	488	1	3	6	0	1	1	0	0	0	5	3	3	2	3	3	1	2	2	7	2	4	2	3	2	2	1	3	2	6	1	2	2	3	18	72	122	268	488	439	345
158	275	1	3	4	1	1	1	1	0	0	5	2	2	3	4	3	2	1	2	6	2	6	2	6	1	9	1	8	2	9	1	8	1	7	12	51	86	145	275	250	182
159	823	2	3	3	0	1	0	0	0	0	1	3	2	3	4	3	1	2	2	6	2	7	1	5	1	7	1	8	2	7	2	7	1	6	25	106	180	407	823	680	509
160	539	1	5	3	0	1	0	0	0	0	2	1	5	4	4	2	1	3	2	7	2	7	1	6	1	5	2	5	2	6	1	7	2	6	11	364	373	392	539	503	441
161	275	1	3	3	0	1	0	0	0	0	2	1	3	4	3	3	2	1	2	8	1	8	2	7	1	7	1	7	2	8	2	8	1	7	14	57	127	179	275	261	242
162	378	1	2	4	0	1	0	0	0	0	5	1	1	4	5	3	1	2	2	5	1	8	1	7	2	9	1	9	2	9	1	5	1	1	17	64	93	146	378	346	264
163	318	1	3	3	0	1	0	0	0	0	3	8	3	3	4	3	1	2	1	7	2	7	2	8	1	8	1	7	2	7	2	6	1	7	10	52	144	214	318	305	228
164	439	1	4	4	0	1	0	0	0	0	1	4	5	4	4	3	2	1	2	2	1	2	2	4	1	4	1	9	2	9	1	5	1	1	24	113	153	231	439	395	290
165	509	1	5	3	0	0	0	0	0	1	2	8	4	1	2	2	1	3	2	8	1	6	2	7	2	6	1	9	2	9	1	6	1	9	21	77	182	278	509	444	325
